# Supplementary material for: Microbial Influence on the Mobility of +3 Actinides from a Salt-Based Nuclear Waste Repository
Source: Microorganisms. 2023 May 24;11(6):1370. doi: 10.3390/microorganisms11061370 (PMC10304748; doi:10.3390/microorganisms11061370)
Supplement: Supplementary file 1 [file microorganisms-11-01370-s001.zip]

Archive with 1 entries (1 files):
- microorganisms-2398795-supplementary.pdf
